# Supplementary material for: Dental anomalies as a possible clue of 1p36 deletion syndrome due to germline mosaicism: a case report
Source: BMC Pediatr. 2020 May 9;20:201. doi: 10.1186/s12887-020-02049-1 (PMC7210666; doi:10.1186/s12887-020-02049-1)
Supplement: Supplementary file 2 — Additional file 2. Clinical Exome Sequencing (SOPHiA) of the patient 1. Table summarizes genes analysed and the coverage for each exon. No pathogenic/likely pathogenic variants were identified in candidate genes (WNT10A, MSX1, LRP6, WNT10B, PAX9, EDA, AXIN2, EDARADD, FGFR1, IRF6) or in genes included in the virtual panel generated by SOPHiA Software (SOPHiA-DDM-v4) using the following HPO terms: oligodontia; dental anomalies (virtual panel: ANKRD11; AXIN2; BCOR; CCBE1; CLDN1; EDA; EDARADD; FAT4; KCNJ5; POLR3A; RNU4ATAC; FGFR1; HOXD13; IRF6; KCNJ2; LRP6; LTBP3; MSX1; NAA10; PAX9; POLR1C; POLR3B; PORCN; PTHLH; SATB2; SH3BP2; SLC29A3; TGFA; TP63; WNT10A). [file 12887_2020_2049_MOESM2_ESM.xls]

## Sheet: Additional file 1
				coverage
Chr	Gene	Transcript	Exon	>10	>15	>20	>25	>30	>50
1	EDARADD	NM_080738	1	100.0	100.0	100.0	100.0	100.0	100.0
1	EDARADD	NM_080738	2	100.0	100.0	100.0	100.0	100.0	100.0
1	EDARADD	NM_080738	3	100.0	100.0	100.0	100.0	100.0	0.0
1	EDARADD	NM_080738	4	100.0	100.0	100.0	100.0	100.0	100.0
1	EDARADD	NM_080738	5	100.0	100.0	100.0	100.0	100.0	95.45
1	EDARADD	NM_080738	6	100.0	100.0	100.0	100.0	100.0	100.0
1	IRF6	NM_006147	3	100.0	100.0	100.0	98.97	95.36	79.9
1	IRF6	NM_006147	4	100.0	100.0	100.0	100.0	100.0	100.0
1	IRF6	NM_006147	5	100.0	100.0	100.0	100.0	100.0	100.0
1	IRF6	NM_006147	6	100.0	100.0	100.0	100.0	100.0	100.0
1	IRF6	NM_006147	7	100.0	100.0	100.0	100.0	100.0	100.0
1	IRF6	NM_006147	8	100.0	100.0	100.0	100.0	100.0	100.0
1	IRF6	NM_006147	9	100.0	100.0	100.0	100.0	100.0	100.0
10	POLR3A	NM_007055	1	100.0	100.0	100.0	100.0	100.0	100.0
10	POLR3A	NM_007055	2	100.0	100.0	100.0	100.0	100.0	100.0
10	POLR3A	NM_007055	3	100.0	100.0	100.0	100.0	100.0	100.0
10	POLR3A	NM_007055	4	100.0	100.0	100.0	100.0	100.0	100.0
10	POLR3A	NM_007055	5	100.0	100.0	100.0	100.0	100.0	100.0
10	POLR3A	NM_007055	6	100.0	100.0	100.0	100.0	100.0	100.0
10	POLR3A	NM_007055	7	100.0	100.0	100.0	100.0	100.0	100.0
10	POLR3A	NM_007055	8	100.0	100.0	100.0	100.0	100.0	100.0
10	POLR3A	NM_007055	9	100.0	100.0	100.0	100.0	100.0	100.0
10	POLR3A	NM_007055	10	100.0	100.0	100.0	100.0	100.0	100.0
10	POLR3A	NM_007055	11	100.0	100.0	100.0	100.0	100.0	100.0
10	POLR3A	NM_007055	12	100.0	100.0	100.0	100.0	100.0	100.0
10	POLR3A	NM_007055	13	100.0	100.0	100.0	100.0	100.0	100.0
10	POLR3A	NM_007055	14	100.0	100.0	100.0	100.0	100.0	100.0
10	POLR3A	NM_007055	15	100.0	100.0	100.0	100.0	100.0	100.0
10	POLR3A	NM_007055	16	100.0	100.0	100.0	100.0	100.0	100.0
10	POLR3A	NM_007055	17	100.0	100.0	100.0	100.0	100.0	100.0
10	POLR3A	NM_007055	18	100.0	100.0	100.0	100.0	100.0	100.0
10	POLR3A	NM_007055	19	100.0	100.0	100.0	100.0	100.0	100.0
10	POLR3A	NM_007055	20	100.0	100.0	100.0	100.0	100.0	100.0
10	POLR3A	NM_007055	21	100.0	100.0	100.0	100.0	100.0	100.0
10	POLR3A	NM_007055	22	100.0	100.0	100.0	100.0	100.0	100.0
10	POLR3A	NM_007055	23	100.0	100.0	100.0	100.0	100.0	100.0
10	POLR3A	NM_007055	24	100.0	100.0	100.0	100.0	100.0	100.0
10	POLR3A	NM_007055	25	100.0	100.0	100.0	100.0	100.0	100.0
10	POLR3A	NM_007055	26	100.0	100.0	100.0	100.0	100.0	100.0
10	POLR3A	NM_007055	27	100.0	100.0	100.0	100.0	100.0	100.0
10	POLR3A	NM_007055	28	100.0	100.0	100.0	100.0	100.0	100.0
10	POLR3A	NM_007055	29	100.0	100.0	100.0	100.0	100.0	100.0
10	POLR3A	NM_007055	30	100.0	100.0	100.0	100.0	100.0	100.0
10	POLR3A	NM_007055	31	100.0	100.0	100.0	100.0	100.0	100.0
10	SLC29A3	NM_018344	1	100.0	100.0	100.0	100.0	100.0	100.0
10	SLC29A3	NM_018344	2	100.0	100.0	100.0	100.0	100.0	100.0
10	SLC29A3	NM_018344	3	100.0	100.0	100.0	100.0	100.0	100.0
10	SLC29A3	NM_018344	4	100.0	100.0	100.0	100.0	100.0	100.0
10	SLC29A3	NM_018344	5	100.0	100.0	100.0	100.0	100.0	100.0
10	SLC29A3	NM_018344	6	100.0	100.0	100.0	100.0	100.0	100.0
11	KCNJ5	NM_000890	2	100.0	100.0	100.0	100.0	100.0	100.0
11	KCNJ5	NM_000890	3	100.0	100.0	100.0	100.0	100.0	100.0
11	LTBP3	NM_001130144	1	95.73	89.17	83.76	79.77	76.92	64.39
11	LTBP3	NM_001130144	2	100.0	100.0	100.0	100.0	100.0	100.0
11	LTBP3	NM_001130144	3	100.0	100.0	100.0	100.0	100.0	100.0
11	LTBP3	NM_001130144	4	100.0	100.0	100.0	100.0	100.0	100.0
11	LTBP3	NM_001130144	5	100.0	100.0	100.0	100.0	100.0	100.0
11	LTBP3	NM_001130144	6	100.0	100.0	100.0	100.0	100.0	100.0
11	LTBP3	NM_001130144	7	100.0	100.0	100.0	100.0	100.0	100.0
11	LTBP3	NM_001130144	8	100.0	100.0	100.0	100.0	100.0	100.0
11	LTBP3	NM_001130144	9	100.0	100.0	100.0	100.0	100.0	100.0
11	LTBP3	NM_001130144	10	100.0	100.0	100.0	100.0	100.0	100.0
11	LTBP3	NM_001130144	11	100.0	100.0	100.0	100.0	100.0	100.0
11	LTBP3	NM_001130144	12	100.0	100.0	100.0	100.0	100.0	100.0
11	LTBP3	NM_001130144	13	100.0	100.0	100.0	100.0	100.0	100.0
11	LTBP3	NM_001130144	14	100.0	100.0	100.0	100.0	100.0	100.0
11	LTBP3	NM_001130144	15	100.0	100.0	100.0	100.0	100.0	100.0
11	LTBP3	NM_001130144	16	100.0	100.0	100.0	100.0	100.0	100.0
11	LTBP3	NM_001130144	17	100.0	100.0	100.0	100.0	100.0	100.0
11	LTBP3	NM_001130144	18	100.0	100.0	100.0	100.0	100.0	100.0
11	LTBP3	NM_001130144	19	100.0	100.0	100.0	100.0	100.0	100.0
11	LTBP3	NM_001130144	20	100.0	100.0	100.0	100.0	100.0	100.0
11	LTBP3	NM_001130144	21	100.0	100.0	100.0	100.0	100.0	100.0
11	LTBP3	NM_001130144	22	100.0	100.0	100.0	100.0	100.0	100.0
11	LTBP3	NM_001130144	23	100.0	100.0	100.0	100.0	100.0	100.0
11	LTBP3	NM_001130144	24	100.0	100.0	100.0	100.0	100.0	100.0
11	LTBP3	NM_001130144	25	100.0	100.0	100.0	100.0	100.0	100.0
11	LTBP3	NM_001130144	26	100.0	100.0	100.0	100.0	100.0	100.0
11	LTBP3	NM_001130144	27	100.0	100.0	100.0	100.0	100.0	100.0
11	LTBP3	NM_001130144	28	100.0	100.0	100.0	100.0	100.0	100.0
12	LRP6	NM_002336	1	100.0	100.0	100.0	93.33	76.0	0.0
12	LRP6	NM_002336	2	100.0	100.0	100.0	100.0	100.0	100.0
12	LRP6	NM_002336	3	100.0	100.0	100.0	100.0	100.0	100.0
12	LRP6	NM_002336	4	100.0	100.0	100.0	100.0	100.0	100.0
12	LRP6	NM_002336	5	100.0	100.0	100.0	100.0	100.0	100.0
12	LRP6	NM_002336	6	100.0	100.0	100.0	100.0	100.0	100.0
12	LRP6	NM_002336	7	100.0	100.0	100.0	100.0	100.0	100.0
12	LRP6	NM_002336	8	100.0	100.0	100.0	100.0	100.0	100.0
12	LRP6	NM_002336	9	100.0	100.0	100.0	100.0	100.0	97.74
12	LRP6	NM_002336	10	100.0	100.0	100.0	100.0	100.0	100.0
12	LRP6	NM_002336	11	100.0	100.0	100.0	100.0	100.0	100.0
12	LRP6	NM_002336	12	100.0	100.0	100.0	100.0	100.0	100.0
12	LRP6	NM_002336	13	100.0	100.0	100.0	100.0	100.0	100.0
12	LRP6	NM_002336	14	100.0	100.0	100.0	100.0	100.0	100.0
12	LRP6	NM_002336	15	100.0	100.0	100.0	100.0	100.0	100.0
12	LRP6	NM_002336	16	100.0	100.0	100.0	100.0	100.0	100.0
12	LRP6	NM_002336	17	100.0	100.0	100.0	100.0	100.0	95.89
12	LRP6	NM_002336	18	100.0	100.0	100.0	100.0	100.0	100.0
12	LRP6	NM_002336	19	100.0	100.0	100.0	100.0	100.0	100.0
12	LRP6	NM_002336	20	100.0	100.0	100.0	100.0	100.0	100.0
12	LRP6	NM_002336	21	100.0	100.0	100.0	100.0	100.0	100.0
12	LRP6	NM_002336	22	100.0	100.0	100.0	100.0	100.0	60.17
12	LRP6	NM_002336	23	100.0	100.0	100.0	100.0	100.0	100.0
12	POLR3B	NM_018082	1	100.0	100.0	100.0	100.0	100.0	100.0
12	POLR3B	NM_018082	2	100.0	100.0	100.0	100.0	100.0	100.0
12	POLR3B	NM_018082	3	100.0	100.0	100.0	100.0	100.0	79.22
12	POLR3B	NM_018082	4	100.0	100.0	100.0	100.0	100.0	100.0
12	POLR3B	NM_018082	5	100.0	100.0	100.0	100.0	100.0	100.0
12	POLR3B	NM_018082	6	100.0	100.0	100.0	100.0	100.0	100.0
12	POLR3B	NM_018082	7	100.0	100.0	100.0	100.0	100.0	91.96
12	POLR3B	NM_018082	8	100.0	100.0	100.0	100.0	100.0	100.0
12	POLR3B	NM_018082	9	100.0	100.0	100.0	100.0	100.0	100.0
12	POLR3B	NM_018082	10	100.0	100.0	100.0	100.0	100.0	100.0
12	POLR3B	NM_018082	11	100.0	100.0	100.0	100.0	100.0	100.0
12	POLR3B	NM_018082	12	100.0	100.0	100.0	100.0	100.0	100.0
12	POLR3B	NM_018082	13	100.0	100.0	100.0	100.0	100.0	100.0
12	POLR3B	NM_018082	14	100.0	100.0	100.0	100.0	100.0	100.0
12	POLR3B	NM_018082	15	100.0	100.0	100.0	100.0	100.0	100.0
12	POLR3B	NM_018082	16	100.0	100.0	100.0	100.0	100.0	100.0
12	POLR3B	NM_018082	17	100.0	100.0	100.0	100.0	100.0	100.0
12	POLR3B	NM_018082	18	100.0	100.0	100.0	100.0	100.0	59.66
12	POLR3B	NM_018082	19	100.0	100.0	100.0	100.0	100.0	100.0
12	POLR3B	NM_018082	20	100.0	100.0	100.0	100.0	100.0	100.0
12	POLR3B	NM_018082	21	100.0	100.0	100.0	100.0	100.0	100.0
12	POLR3B	NM_018082	22	100.0	100.0	100.0	100.0	100.0	100.0
12	POLR3B	NM_018082	23	100.0	100.0	100.0	100.0	100.0	100.0
12	POLR3B	NM_018082	24	100.0	100.0	100.0	100.0	100.0	100.0
12	POLR3B	NM_018082	25	100.0	100.0	100.0	100.0	100.0	100.0
12	POLR3B	NM_018082	26	100.0	100.0	100.0	100.0	100.0	100.0
12	POLR3B	NM_018082	27	100.0	100.0	100.0	100.0	100.0	100.0
12	POLR3B	NM_018082	28	100.0	100.0	100.0	100.0	100.0	100.0
12	PTHLH	NM_198965	3	100.0	100.0	100.0	100.0	100.0	100.0
12	PTHLH	NM_198965	4	100.0	100.0	100.0	100.0	100.0	100.0
12	PTHLH	NM_198965	5	100.0	100.0	100.0	100.0	100.0	0.0
12	WNT10B	NM_003394	2	100.0	100.0	100.0	100.0	100.0	100.0
12	WNT10B	NM_003394	3	100.0	100.0	100.0	100.0	100.0	100.0
12	WNT10B	NM_003394	4	100.0	100.0	100.0	100.0	100.0	100.0
12	WNT10B	NM_003394	5	100.0	100.0	100.0	100.0	100.0	100.0
14	PAX9	NM_006194	2	100.0	100.0	100.0	100.0	100.0	25.0
14	PAX9	NM_006194	3	100.0	100.0	100.0	100.0	100.0	100.0
14	PAX9	NM_006194	4	100.0	100.0	100.0	100.0	100.0	100.0
14	PAX9	NM_006194	5	100.0	100.0	100.0	100.0	100.0	100.0
16	ANKRD11	NM_013275	3	100.0	100.0	100.0	100.0	100.0	100.0
16	ANKRD11	NM_013275	4	100.0	100.0	100.0	100.0	100.0	100.0
16	ANKRD11	NM_013275	5	100.0	100.0	100.0	100.0	100.0	100.0
16	ANKRD11	NM_013275	6	100.0	100.0	100.0	100.0	100.0	100.0
16	ANKRD11	NM_013275	7	100.0	100.0	100.0	100.0	100.0	100.0
16	ANKRD11	NM_013275	8	100.0	100.0	100.0	100.0	100.0	100.0
16	ANKRD11	NM_013275	9	100.0	100.0	100.0	100.0	100.0	100.0
16	ANKRD11	NM_013275	10	100.0	100.0	100.0	100.0	100.0	100.0
16	ANKRD11	NM_013275	11	100.0	100.0	100.0	100.0	100.0	100.0
16	ANKRD11	NM_013275	12	100.0	100.0	100.0	100.0	100.0	100.0
16	ANKRD11	NM_013275	13	100.0	100.0	100.0	100.0	100.0	100.0
17	AXIN2	NM_004655	2	100.0	100.0	100.0	100.0	100.0	100.0
17	AXIN2	NM_004655	3	100.0	100.0	100.0	100.0	100.0	100.0
17	AXIN2	NM_004655	4	100.0	100.0	100.0	100.0	100.0	53.66
17	AXIN2	NM_004655	5	100.0	100.0	100.0	100.0	100.0	100.0
17	AXIN2	NM_004655	6	100.0	100.0	100.0	100.0	100.0	100.0
17	AXIN2	NM_004655	7	100.0	100.0	100.0	100.0	100.0	100.0
17	AXIN2	NM_004655	8	100.0	100.0	100.0	100.0	100.0	100.0
17	AXIN2	NM_004655	9	100.0	100.0	100.0	100.0	100.0	100.0
17	AXIN2	NM_004655	10	100.0	100.0	100.0	100.0	100.0	100.0
17	AXIN2	NM_004655	11	100.0	100.0	100.0	100.0	100.0	100.0
17	KCNJ2	NM_000891	2	100.0	100.0	100.0	100.0	100.0	100.0
18	CCBE1	NM_133459	1	100.0	100.0	100.0	100.0	100.0	100.0
18	CCBE1	NM_133459	2	100.0	100.0	100.0	100.0	100.0	100.0
18	CCBE1	NM_133459	3	100.0	100.0	100.0	100.0	100.0	0.0
18	CCBE1	NM_133459	4	100.0	100.0	100.0	100.0	100.0	100.0
18	CCBE1	NM_133459	5	100.0	100.0	100.0	100.0	100.0	100.0
18	CCBE1	NM_133459	6	100.0	100.0	100.0	100.0	100.0	100.0
18	CCBE1	NM_133459	7	100.0	100.0	100.0	100.0	100.0	100.0
18	CCBE1	NM_133459	8	100.0	100.0	100.0	100.0	100.0	100.0
18	CCBE1	NM_133459	9	100.0	100.0	100.0	100.0	100.0	100.0
18	CCBE1	NM_133459	10	100.0	100.0	100.0	100.0	100.0	100.0
18	CCBE1	NM_133459	11	100.0	100.0	100.0	100.0	100.0	100.0
2	HOXD13	NM_000523	1	100.0	100.0	100.0	100.0	100.0	100.0
2	HOXD13	NM_000523	2	100.0	100.0	100.0	100.0	100.0	100.0
2	SATB2	NM_001172509	2	100.0	100.0	100.0	100.0	100.0	93.12
2	SATB2	NM_001172509	3	100.0	100.0	100.0	100.0	100.0	100.0
2	SATB2	NM_001172509	4	100.0	100.0	100.0	100.0	100.0	100.0
2	SATB2	NM_001172509	5	100.0	100.0	100.0	100.0	100.0	100.0
2	SATB2	NM_001172509	6	100.0	100.0	100.0	100.0	100.0	100.0
2	SATB2	NM_001172509	7	100.0	100.0	100.0	100.0	100.0	100.0
2	SATB2	NM_001172509	8	100.0	100.0	100.0	100.0	100.0	100.0
2	SATB2	NM_001172509	9	100.0	100.0	100.0	100.0	100.0	100.0
2	SATB2	NM_001172509	10	100.0	100.0	100.0	100.0	100.0	100.0
2	SATB2	NM_001172509	11	100.0	100.0	100.0	100.0	100.0	100.0
2	WNT10A	NM_025216	1	100.0	100.0	100.0	100.0	100.0	100.0
2	WNT10A	NM_025216	2	100.0	100.0	100.0	100.0	100.0	100.0
2	WNT10A	NM_025216	3	100.0	100.0	100.0	100.0	100.0	100.0
2	WNT10A	NM_025216	4	100.0	100.0	100.0	100.0	100.0	100.0
3	CLDN1	NM_021101	1	100.0	100.0	100.0	100.0	100.0	100.0
3	CLDN1	NM_021101	2	100.0	100.0	100.0	100.0	100.0	100.0
3	CLDN1	NM_021101	3	100.0	100.0	100.0	100.0	100.0	0.0
3	CLDN1	NM_021101	4	100.0	100.0	100.0	100.0	100.0	100.0
3	TP63	NM_003722	1	100.0	100.0	100.0	100.0	100.0	100.0
3	TP63	NM_003722	2	100.0	100.0	100.0	100.0	100.0	100.0
3	TP63	NM_003722	3	100.0	100.0	100.0	100.0	100.0	100.0
3	TP63	NM_003722	4	100.0	100.0	100.0	100.0	100.0	100.0
3	TP63	NM_003722	5	100.0	100.0	100.0	100.0	100.0	100.0
3	TP63	NM_003722	6	100.0	100.0	100.0	100.0	100.0	100.0
3	TP63	NM_003722	7	100.0	100.0	100.0	100.0	100.0	100.0
3	TP63	NM_003722	8	100.0	100.0	100.0	100.0	100.0	100.0
3	TP63	NM_003722	9	100.0	100.0	100.0	100.0	100.0	53.4
3	TP63	NM_003722	10	100.0	100.0	100.0	100.0	100.0	100.0
3	TP63	NM_003722	11	100.0	100.0	100.0	100.0	100.0	100.0
3	TP63	NM_003722	12	100.0	100.0	100.0	100.0	100.0	100.0
3	TP63	NM_003722	13	100.0	100.0	100.0	100.0	100.0	100.0
3	TP63	NM_003722	14	100.0	100.0	100.0	100.0	100.0	100.0
4	MSX1	NM_002448	1	100.0	100.0	100.0	100.0	100.0	95.71
4	MSX1	NM_002448	2	100.0	100.0	100.0	100.0	100.0	100.0
4	SH3BP2	NM_001122681	2	100.0	100.0	100.0	100.0	100.0	100.0
4	SH3BP2	NM_001122681	3	100.0	100.0	100.0	100.0	100.0	100.0
4	SH3BP2	NM_001122681	4	100.0	100.0	100.0	100.0	100.0	100.0
4	SH3BP2	NM_001122681	5	100.0	100.0	100.0	100.0	100.0	100.0
4	SH3BP2	NM_001122681	6	100.0	100.0	100.0	100.0	100.0	100.0
4	SH3BP2	NM_001122681	7	100.0	100.0	100.0	100.0	100.0	42.7
4	SH3BP2	NM_001122681	8	100.0	100.0	100.0	100.0	100.0	100.0
4	SH3BP2	NM_001122681	9	100.0	100.0	100.0	100.0	100.0	100.0
4	SH3BP2	NM_001122681	10	100.0	100.0	100.0	100.0	100.0	100.0
4	SH3BP2	NM_001122681	11	100.0	100.0	100.0	100.0	100.0	100.0
4	SH3BP2	NM_001122681	12	100.0	100.0	100.0	100.0	100.0	100.0
4	SH3BP2	NM_001122681	13	100.0	100.0	100.0	100.0	100.0	100.0
6	POLR1C	NM_203290	1	100.0	100.0	100.0	100.0	100.0	100.0
6	POLR1C	NM_203290	2	100.0	100.0	100.0	100.0	100.0	100.0
6	POLR1C	NM_203290	3	100.0	100.0	100.0	100.0	100.0	100.0
6	POLR1C	NM_203290	4	100.0	100.0	100.0	100.0	100.0	100.0
6	POLR1C	NM_203290	5	100.0	100.0	100.0	100.0	100.0	100.0
6	POLR1C	NM_203290	6	100.0	100.0	100.0	100.0	100.0	100.0
6	POLR1C	NM_203290	7	100.0	100.0	100.0	100.0	100.0	100.0
6	POLR1C	NM_203290	8	100.0	100.0	100.0	100.0	100.0	100.0
6	POLR1C	NM_203290	9	100.0	100.0	100.0	100.0	100.0	100.0
8	FGFR1	NM_015850	2	100.0	100.0	100.0	100.0	100.0	100.0
8	FGFR1	NM_015850	3	100.0	100.0	100.0	100.0	100.0	100.0
8	FGFR1	NM_015850	4	100.0	100.0	100.0	100.0	100.0	100.0
8	FGFR1	NM_015850	5	100.0	100.0	100.0	100.0	100.0	100.0
8	FGFR1	NM_015850	6	100.0	100.0	100.0	100.0	100.0	100.0
8	FGFR1	NM_015850	7	100.0	100.0	100.0	100.0	100.0	100.0
8	FGFR1	NM_015850	8	100.0	100.0	100.0	100.0	100.0	100.0
8	FGFR1	NM_015850	9	100.0	100.0	100.0	100.0	100.0	100.0
8	FGFR1	NM_015850	10	100.0	100.0	100.0	100.0	100.0	100.0
8	FGFR1	NM_015850	11	100.0	100.0	100.0	100.0	100.0	100.0
8	FGFR1	NM_015850	12	100.0	100.0	100.0	100.0	100.0	100.0
8	FGFR1	NM_015850	13	100.0	100.0	100.0	100.0	100.0	100.0
8	FGFR1	NM_015850	14	100.0	100.0	100.0	100.0	100.0	100.0
8	FGFR1	NM_015850	15	100.0	100.0	100.0	100.0	100.0	100.0
8	FGFR1	NM_015850	16	100.0	100.0	100.0	100.0	100.0	100.0
8	FGFR1	NM_015850	17	100.0	100.0	100.0	100.0	100.0	100.0
8	FGFR1	NM_015850	18	100.0	100.0	100.0	100.0	100.0	100.0
X	BCOR	NM_001123383	2	100.0	100.0	100.0	100.0	100.0	100.0
X	BCOR	NM_001123383	3	100.0	100.0	100.0	100.0	100.0	70.71
X	BCOR	NM_001123383	4	100.0	100.0	100.0	100.0	100.0	100.0
X	BCOR	NM_001123383	5	100.0	100.0	100.0	100.0	100.0	100.0
X	BCOR	NM_001123383	6	100.0	100.0	100.0	100.0	100.0	100.0
X	BCOR	NM_001123383	7	100.0	100.0	100.0	100.0	100.0	100.0
X	BCOR	NM_001123383	8	100.0	100.0	100.0	100.0	100.0	100.0
X	BCOR	NM_001123383	9	100.0	100.0	100.0	100.0	100.0	98.55
X	BCOR	NM_001123383	10	100.0	100.0	100.0	100.0	100.0	100.0
X	BCOR	NM_001123383	11	100.0	100.0	100.0	100.0	100.0	100.0
X	BCOR	NM_001123383	12	100.0	100.0	100.0	100.0	100.0	100.0
X	BCOR	NM_001123383	13	100.0	100.0	100.0	100.0	100.0	100.0
X	BCOR	NM_001123383	14	100.0	100.0	100.0	100.0	100.0	100.0
X	BCOR	NM_001123383	15	100.0	100.0	100.0	100.0	100.0	100.0
X	EDA	NM_001399	1	100.0	100.0	100.0	100.0	100.0	100.0
X	EDA	NM_001399	2	100.0	100.0	100.0	100.0	100.0	100.0
X	EDA	NM_001399	3	100.0	100.0	100.0	100.0	100.0	100.0
X	EDA	NM_001399	4	100.0	100.0	100.0	100.0	100.0	100.0
X	EDA	NM_001399	5	100.0	100.0	100.0	100.0	100.0	100.0
X	EDA	NM_001399	6	100.0	100.0	100.0	100.0	100.0	100.0
X	EDA	NM_001399	7	100.0	100.0	100.0	100.0	100.0	100.0
X	EDA	NM_001399	8	100.0	100.0	100.0	100.0	100.0	100.0
X	NAA10	NM_003491	1	100.0	100.0	100.0	100.0	100.0	100.0
X	NAA10	NM_003491	2	100.0	100.0	100.0	100.0	100.0	94.96
X	NAA10	NM_003491	3	100.0	100.0	100.0	100.0	100.0	100.0
X	NAA10	NM_003491	4	100.0	100.0	100.0	100.0	100.0	53.03
X	NAA10	NM_003491	5	100.0	100.0	100.0	100.0	100.0	100.0
X	NAA10	NM_003491	6	100.0	100.0	100.0	100.0	100.0	100.0
X	NAA10	NM_003491	7	100.0	100.0	100.0	100.0	100.0	100.0
X	NAA10	NM_003491	8	100.0	100.0	100.0	100.0	100.0	100.0
X	PORCN	NM_203473	2	100.0	100.0	100.0	100.0	100.0	100.0
X	PORCN	NM_203473	3	100.0	100.0	100.0	100.0	100.0	100.0
X	PORCN	NM_203473	4	100.0	100.0	100.0	100.0	100.0	100.0
X	PORCN	NM_203473	5	100.0	100.0	100.0	100.0	100.0	100.0
X	PORCN	NM_203473	6	100.0	100.0	100.0	100.0	100.0	100.0
X	PORCN	NM_203473	7	100.0	100.0	100.0	100.0	100.0	100.0
X	PORCN	NM_203473	8	100.0	100.0	100.0	100.0	100.0	100.0
X	PORCN	NM_203473	9	100.0	100.0	100.0	100.0	100.0	100.0
X	PORCN	NM_203473	10	100.0	100.0	100.0	100.0	100.0	100.0
X	PORCN	NM_203473	11	100.0	100.0	100.0	100.0	100.0	100.0
X	PORCN	NM_203473	12	100.0	100.0	100.0	100.0	100.0	100.0
X	PORCN	NM_203473	13	100.0	100.0	100.0	100.0	100.0	100.0
X	PORCN	NM_203473	14	100.0	100.0	100.0	100.0	100.0	100.0
Known genes associating with dental anomalies based on a candidate-genes approach (in red) and on SOPHiA virtual panels (HPO used: oligodontia; dental anomalies). The coverage for each exons is reported.
